# Supplementary material for: Co-detection of Panton-Valentine leukocidin encoding genes and cotrimoxazole resistance in Staphylococcus aureus in Gabon: implications for HIV-patients’ care
Source: Front Microbiol. 2015 Feb 5;6:60. doi: 10.3389/fmicb.2015.00060 (PMC4318419; doi:10.3389/fmicb.2015.00060)
Supplement: Supplementary file 1 [file Table_1.XLSX]

## Sheet: Tabelle1
ID	spa	ST	Cotrimoxazole	PVL	site	HIV	Reference
2089	t2445	NT	S	n	mamille	neg	Schaumburg et al, Transmission of Staphylococcus aureus between mothers and infants in an African setting, Clinical Microbiology and Infection, 2013 (epub ahead of print)
2127	t346	ST2434	S	n	mamille	neg	Schaumburg et al, Transmission of Staphylococcus aureus between mothers and infants in an African setting, Clinical Microbiology and Infection, 2013 (epub ahead of print)
2127	t1476	ST8	R	n	mamille	neg	Schaumburg et al, Transmission of Staphylococcus aureus between mothers and infants in an African setting, Clinical Microbiology and Infection, 2013 (epub ahead of print)
2155	t355	ST152	S	p	mamille	neg	Schaumburg et al, Transmission of Staphylococcus aureus between mothers and infants in an African setting, Clinical Microbiology and Infection, 2013 (epub ahead of print)
2166	t084	ST15	R	p	mamille	neg	Schaumburg et al, Transmission of Staphylococcus aureus between mothers and infants in an African setting, Clinical Microbiology and Infection, 2013 (epub ahead of print)
2180	t355	ST152	R	p	mamille	neg	Schaumburg et al, Transmission of Staphylococcus aureus between mothers and infants in an African setting, Clinical Microbiology and Infection, 2013 (epub ahead of print)
2199	t084	ST15	R	n	mamille	neg	Schaumburg et al, Transmission of Staphylococcus aureus between mothers and infants in an African setting, Clinical Microbiology and Infection, 2013 (epub ahead of print)
2202	t346	ST2434	S	p	mamille	neg	Schaumburg et al, Transmission of Staphylococcus aureus between mothers and infants in an African setting, Clinical Microbiology and Infection, 2013 (epub ahead of print)
2203	t084	ST15	R	p	mamille	neg	Schaumburg et al, Transmission of Staphylococcus aureus between mothers and infants in an African setting, Clinical Microbiology and Infection, 2013 (epub ahead of print)
2210	t084	ST15	R	p	mamille	neg	Schaumburg et al, Transmission of Staphylococcus aureus between mothers and infants in an African setting, Clinical Microbiology and Infection, 2013 (epub ahead of print)
2214	t355	ST152	S	p	mamille	neg	Schaumburg et al, Transmission of Staphylococcus aureus between mothers and infants in an African setting, Clinical Microbiology and Infection, 2013 (epub ahead of print)
2218	t279	ST15	R	p	mamille	neg	Schaumburg et al, Transmission of Staphylococcus aureus between mothers and infants in an African setting, Clinical Microbiology and Infection, 2013 (epub ahead of print)
2221	t355	ST152	S	p	mamille	neg	Schaumburg et al, Transmission of Staphylococcus aureus between mothers and infants in an African setting, Clinical Microbiology and Infection, 2013 (epub ahead of print)
2227	t189	ST2501	S	n	mamille	neg	Schaumburg et al, Transmission of Staphylococcus aureus between mothers and infants in an African setting, Clinical Microbiology and Infection, 2013 (epub ahead of print)
2241	t7823	NT	S	n	mamille	neg	Schaumburg et al, Transmission of Staphylococcus aureus between mothers and infants in an African setting, Clinical Microbiology and Infection, 2013 (epub ahead of print)
2262	t355	ST152	R	p	mamille	neg	Schaumburg et al, Transmission of Staphylococcus aureus between mothers and infants in an African setting, Clinical Microbiology and Infection, 2013 (epub ahead of print)
2264	t267	ST669	S	n	mamille	neg	Schaumburg et al, Transmission of Staphylococcus aureus between mothers and infants in an African setting, Clinical Microbiology and Infection, 2013 (epub ahead of print)
2309	t084	ST15	R	p	mamille	neg	Schaumburg et al, Transmission of Staphylococcus aureus between mothers and infants in an African setting, Clinical Microbiology and Infection, 2013 (epub ahead of print)
2314	t355	ST152	S	p	mamille	neg	Schaumburg et al, Transmission of Staphylococcus aureus between mothers and infants in an African setting, Clinical Microbiology and Infection, 2013 (epub ahead of print)
2319	t008	ST94	S	n	mamille	neg	Schaumburg et al, Transmission of Staphylococcus aureus between mothers and infants in an African setting, Clinical Microbiology and Infection, 2013 (epub ahead of print)
2323	t084	ST15	R	n	mamille	neg	Schaumburg et al, Transmission of Staphylococcus aureus between mothers and infants in an African setting, Clinical Microbiology and Infection, 2013 (epub ahead of print)
2330	t1407	ST1	S	p	mamille	neg	Schaumburg et al, Transmission of Staphylococcus aureus between mothers and infants in an African setting, Clinical Microbiology and Infection, 2013 (epub ahead of print)
2330	t5987	ST5	R	n	mamille	neg	Schaumburg et al, Transmission of Staphylococcus aureus between mothers and infants in an African setting, Clinical Microbiology and Infection, 2013 (epub ahead of print)
2332	t084	ST15	R	p	mamille	neg	Schaumburg et al, Transmission of Staphylococcus aureus between mothers and infants in an African setting, Clinical Microbiology and Infection, 2013 (epub ahead of print)
2347	t8859	ST30	S	n	mamille	neg	Schaumburg et al, Transmission of Staphylococcus aureus between mothers and infants in an African setting, Clinical Microbiology and Infection, 2013 (epub ahead of print)
2368	t084	ST15	R	p	mamille	neg	Schaumburg et al, Transmission of Staphylococcus aureus between mothers and infants in an African setting, Clinical Microbiology and Infection, 2013 (epub ahead of print)
2385	t355	ST152	R	p	mamille	neg	Schaumburg et al, Transmission of Staphylococcus aureus between mothers and infants in an African setting, Clinical Microbiology and Infection, 2013 (epub ahead of print)
2403	t056	ST121	S	n	mamille	neg	Schaumburg et al, Transmission of Staphylococcus aureus between mothers and infants in an African setting, Clinical Microbiology and Infection, 2013 (epub ahead of print)
2412	t4679	ST101	S	n	mamille	neg	Schaumburg et al, Transmission of Staphylococcus aureus between mothers and infants in an African setting, Clinical Microbiology and Infection, 2013 (epub ahead of print)
2432	t1096	ST152	R	p	mamille	neg	Schaumburg et al, Transmission of Staphylococcus aureus between mothers and infants in an African setting, Clinical Microbiology and Infection, 2013 (epub ahead of print)
2437	t8860	ST45	S	p	mamille	neg	Schaumburg et al, Transmission of Staphylococcus aureus between mothers and infants in an African setting, Clinical Microbiology and Infection, 2013 (epub ahead of print)
2446	t3778	ST5	R	p	mamille	neg	Schaumburg et al, Transmission of Staphylococcus aureus between mothers and infants in an African setting, Clinical Microbiology and Infection, 2013 (epub ahead of print)
2449	t084	ST15	R	n	mamille	neg	Schaumburg et al, Transmission of Staphylococcus aureus between mothers and infants in an African setting, Clinical Microbiology and Infection, 2013 (epub ahead of print)
2466	t7805	ST508	S	n	mamille	neg	Schaumburg et al, Transmission of Staphylococcus aureus between mothers and infants in an African setting, Clinical Microbiology and Infection, 2013 (epub ahead of print)
2468	t084	ST15	R	n	mamille	neg	Schaumburg et al, Transmission of Staphylococcus aureus between mothers and infants in an African setting, Clinical Microbiology and Infection, 2013 (epub ahead of print)
2474	t2724	ST152	S	p	mamille	neg	Schaumburg et al, Transmission of Staphylococcus aureus between mothers and infants in an African setting, Clinical Microbiology and Infection, 2013 (epub ahead of print)
2478	t8360	ST15	R	p	mamille	neg	Schaumburg et al, Transmission of Staphylococcus aureus between mothers and infants in an African setting, Clinical Microbiology and Infection, 2013 (epub ahead of print)
3121	t084	ST15	R	p	mamille	neg	Schaumburg et al, Transmission of Staphylococcus aureus between mothers and infants in an African setting, Clinical Microbiology and Infection, 2013 (epub ahead of print)
3135	t4576	ST2498	S	n	mamille	neg	Schaumburg et al, Transmission of Staphylococcus aureus between mothers and infants in an African setting, Clinical Microbiology and Infection, 2013 (epub ahead of print)
3140	t084	ST15	R	p	mamille	neg	Schaumburg et al, Transmission of Staphylococcus aureus between mothers and infants in an African setting, Clinical Microbiology and Infection, 2013 (epub ahead of print)
3157	t5987	ST5	R	n	mamille	neg	Schaumburg et al, Transmission of Staphylococcus aureus between mothers and infants in an African setting, Clinical Microbiology and Infection, 2013 (epub ahead of print)
3173	t355	ST152	S	p	mamille	neg	Schaumburg et al, Transmission of Staphylococcus aureus between mothers and infants in an African setting, Clinical Microbiology and Infection, 2013 (epub ahead of print)
2031	t084	ST15	R	p	nose	neg	Schaumburg et al, Transmission of Staphylococcus aureus between mothers and infants in an African setting, Clinical Microbiology and Infection, 2013 (epub ahead of print)
2031	t279	ST15	R	p	nose	neg	Schaumburg et al, Transmission of Staphylococcus aureus between mothers and infants in an African setting, Clinical Microbiology and Infection, 2013 (epub ahead of print)
2035	t084	ST15	R	p	nose	neg	Schaumburg et al, Transmission of Staphylococcus aureus between mothers and infants in an African setting, Clinical Microbiology and Infection, 2013 (epub ahead of print)
2035	t346	ST2434	S	n	nose	neg	Schaumburg et al, Transmission of Staphylococcus aureus between mothers and infants in an African setting, Clinical Microbiology and Infection, 2013 (epub ahead of print)
2087.1	t1848	ST30	S	n	nose	neg	Schaumburg et al, Transmission of Staphylococcus aureus between mothers and infants in an African setting, Clinical Microbiology and Infection, 2013 (epub ahead of print)
2087.2	t084	ST15	R	p	nose	neg	Schaumburg et al, Transmission of Staphylococcus aureus between mothers and infants in an African setting, Clinical Microbiology and Infection, 2013 (epub ahead of print)
2089	t7394	ST508	S	n	nose	neg	Schaumburg et al, Transmission of Staphylococcus aureus between mothers and infants in an African setting, Clinical Microbiology and Infection, 2013 (epub ahead of print)
2116	t084	ST15	R	p	nose	neg	Schaumburg et al, Transmission of Staphylococcus aureus between mothers and infants in an African setting, Clinical Microbiology and Infection, 2013 (epub ahead of print)
2119	t4235	ST152	R	p	nose	neg	Schaumburg et al, Transmission of Staphylococcus aureus between mothers and infants in an African setting, Clinical Microbiology and Infection, 2013 (epub ahead of print)
2123	t355	ST152	R	p	nose	neg	Schaumburg et al, Transmission of Staphylococcus aureus between mothers and infants in an African setting, Clinical Microbiology and Infection, 2013 (epub ahead of print)
2131	t189	ST2501	S	n	nose	neg	Schaumburg et al, Transmission of Staphylococcus aureus between mothers and infants in an African setting, Clinical Microbiology and Infection, 2013 (epub ahead of print)
2131	t319	ST5	R	n	nose	neg	Schaumburg et al, Transmission of Staphylococcus aureus between mothers and infants in an African setting, Clinical Microbiology and Infection, 2013 (epub ahead of print)
2132	t355	ST152	R	p	nose	neg	Schaumburg et al, Transmission of Staphylococcus aureus between mothers and infants in an African setting, Clinical Microbiology and Infection, 2013 (epub ahead of print)
2134	t2784	ST508	S	n	nose	neg	Schaumburg et al, Transmission of Staphylococcus aureus between mothers and infants in an African setting, Clinical Microbiology and Infection, 2013 (epub ahead of print)
2139	t861	ST508	S	n	nose	neg	Schaumburg et al, Transmission of Staphylococcus aureus between mothers and infants in an African setting, Clinical Microbiology and Infection, 2013 (epub ahead of print)
2140	t7394	ST508	S	n	nose	neg	Schaumburg et al, Transmission of Staphylococcus aureus between mothers and infants in an African setting, Clinical Microbiology and Infection, 2013 (epub ahead of print)
2146	t084	ST15	R	p	nose	neg	Schaumburg et al, Transmission of Staphylococcus aureus between mothers and infants in an African setting, Clinical Microbiology and Infection, 2013 (epub ahead of print)
2147	t939	ST2480	S	n	nose	neg	Schaumburg et al, Transmission of Staphylococcus aureus between mothers and infants in an African setting, Clinical Microbiology and Infection, 2013 (epub ahead of print)
2148	t084	ST15	R	p	nose	neg	Schaumburg et al, Transmission of Staphylococcus aureus between mothers and infants in an African setting, Clinical Microbiology and Infection, 2013 (epub ahead of print)
2148	t279	ST15	R	p	nose	neg	Schaumburg et al, Transmission of Staphylococcus aureus between mothers and infants in an African setting, Clinical Microbiology and Infection, 2013 (epub ahead of print)
2153	t1215	ST5	S	p	nose	neg	Schaumburg et al, Transmission of Staphylococcus aureus between mothers and infants in an African setting, Clinical Microbiology and Infection, 2013 (epub ahead of print)
2155	t084	ST15	R	n	nose	neg	Schaumburg et al, Transmission of Staphylococcus aureus between mothers and infants in an African setting, Clinical Microbiology and Infection, 2013 (epub ahead of print)
2156	t2771	ST508	S	n	nose	neg	Schaumburg et al, Transmission of Staphylococcus aureus between mothers and infants in an African setting, Clinical Microbiology and Infection, 2013 (epub ahead of print)
2160	t148	ST72	S	n	nose	neg	Schaumburg et al, Transmission of Staphylococcus aureus between mothers and infants in an African setting, Clinical Microbiology and Infection, 2013 (epub ahead of print)
2160.1	t2636	ST15	R	p	nose	neg	Schaumburg et al, Transmission of Staphylococcus aureus between mothers and infants in an African setting, Clinical Microbiology and Infection, 2013 (epub ahead of print)
2160.2	t148	ST72	S	n	nose	neg	Schaumburg et al, Transmission of Staphylococcus aureus between mothers and infants in an African setting, Clinical Microbiology and Infection, 2013 (epub ahead of print)
2166	t346	ST2434	S	n	nose	neg	Schaumburg et al, Transmission of Staphylococcus aureus between mothers and infants in an African setting, Clinical Microbiology and Infection, 2013 (epub ahead of print)
2169	t454	ST152	R	p	nose	neg	Schaumburg et al, Transmission of Staphylococcus aureus between mothers and infants in an African setting, Clinical Microbiology and Infection, 2013 (epub ahead of print)
2172	t311	ST5	R	p	nose	neg	Schaumburg et al, Transmission of Staphylococcus aureus between mothers and infants in an African setting, Clinical Microbiology and Infection, 2013 (epub ahead of print)
2174	t084	ST15	S	p	nose	neg	Schaumburg et al, Transmission of Staphylococcus aureus between mothers and infants in an African setting, Clinical Microbiology and Infection, 2013 (epub ahead of print)
2175	t084	ST15	R	p	nose	neg	Schaumburg et al, Transmission of Staphylococcus aureus between mothers and infants in an African setting, Clinical Microbiology and Infection, 2013 (epub ahead of print)
2180	t084	ST15	R	p	nose	neg	Schaumburg et al, Transmission of Staphylococcus aureus between mothers and infants in an African setting, Clinical Microbiology and Infection, 2013 (epub ahead of print)
2182	t084	ST15	R	p	nose	neg	Schaumburg et al, Transmission of Staphylococcus aureus between mothers and infants in an African setting, Clinical Microbiology and Infection, 2013 (epub ahead of print)
2188	t355	ST152	S	p	nose	neg	Schaumburg et al, Transmission of Staphylococcus aureus between mothers and infants in an African setting, Clinical Microbiology and Infection, 2013 (epub ahead of print)
2189	t112	ST8	S	p	nose	neg	Schaumburg et al, Transmission of Staphylococcus aureus between mothers and infants in an African setting, Clinical Microbiology and Infection, 2013 (epub ahead of print)
2191	t084	ST15	R	n	nose	neg	Schaumburg et al, Transmission of Staphylococcus aureus between mothers and infants in an African setting, Clinical Microbiology and Infection, 2013 (epub ahead of print)
2193	t084	ST15	R	p	nose	neg	Schaumburg et al, Transmission of Staphylococcus aureus between mothers and infants in an African setting, Clinical Microbiology and Infection, 2013 (epub ahead of print)
2196	t701	ST6	R	n	nose	neg	Schaumburg et al, Transmission of Staphylococcus aureus between mothers and infants in an African setting, Clinical Microbiology and Infection, 2013 (epub ahead of print)
2199	t355	ST152	S	p	nose	neg	Schaumburg et al, Transmission of Staphylococcus aureus between mothers and infants in an African setting, Clinical Microbiology and Infection, 2013 (epub ahead of print)
2201	t346	ST2434	S	n	nose	neg	Schaumburg et al, Transmission of Staphylococcus aureus between mothers and infants in an African setting, Clinical Microbiology and Infection, 2013 (epub ahead of print)
2208	t084	ST15	R	p	nose	neg	Schaumburg et al, Transmission of Staphylococcus aureus between mothers and infants in an African setting, Clinical Microbiology and Infection, 2013 (epub ahead of print)
2210	t7444	ST15	R	p	nose	neg	Schaumburg et al, Transmission of Staphylococcus aureus between mothers and infants in an African setting, Clinical Microbiology and Infection, 2013 (epub ahead of print)
2216	t084	ST15	R	p	nose	neg	Schaumburg et al, Transmission of Staphylococcus aureus between mothers and infants in an African setting, Clinical Microbiology and Infection, 2013 (epub ahead of print)
2219	t1476	ST8	R	n	nose	neg	Schaumburg et al, Transmission of Staphylococcus aureus between mothers and infants in an African setting, Clinical Microbiology and Infection, 2013 (epub ahead of print)
2220	t084	ST15	R	p	nose	neg	Schaumburg et al, Transmission of Staphylococcus aureus between mothers and infants in an African setting, Clinical Microbiology and Infection, 2013 (epub ahead of print)
2221.1	t279	ST15	R	p	nose	neg	Schaumburg et al, Transmission of Staphylococcus aureus between mothers and infants in an African setting, Clinical Microbiology and Infection, 2013 (epub ahead of print)
2225.1	t1931	ST1	S	p	nose	neg	Schaumburg et al, Transmission of Staphylococcus aureus between mothers and infants in an African setting, Clinical Microbiology and Infection, 2013 (epub ahead of print)
2225.2	t355	ST152	S	p	nose	neg	Schaumburg et al, Transmission of Staphylococcus aureus between mothers and infants in an African setting, Clinical Microbiology and Infection, 2013 (epub ahead of print)
2229	t701	ST6	S	n	nose	neg	Schaumburg et al, Transmission of Staphylococcus aureus between mothers and infants in an African setting, Clinical Microbiology and Infection, 2013 (epub ahead of print)
2232	t314	ST121	S	p	nose	neg	Schaumburg et al, Transmission of Staphylococcus aureus between mothers and infants in an African setting, Clinical Microbiology and Infection, 2013 (epub ahead of print)
2233.1	t355	ST152	S	p	nose	neg	Schaumburg et al, Transmission of Staphylococcus aureus between mothers and infants in an African setting, Clinical Microbiology and Infection, 2013 (epub ahead of print)
2233.2	t861	ST508	S	n	nose	neg	Schaumburg et al, Transmission of Staphylococcus aureus between mothers and infants in an African setting, Clinical Microbiology and Infection, 2013 (epub ahead of print)
2236	t355	ST152	S	p	nose	neg	Schaumburg et al, Transmission of Staphylococcus aureus between mothers and infants in an African setting, Clinical Microbiology and Infection, 2013 (epub ahead of print)
2237	t537	ST72	R	n	nose	neg	Schaumburg et al, Transmission of Staphylococcus aureus between mothers and infants in an African setting, Clinical Microbiology and Infection, 2013 (epub ahead of print)
2238	t2238	ST508	S	n	nose	neg	Schaumburg et al, Transmission of Staphylococcus aureus between mothers and infants in an African setting, Clinical Microbiology and Infection, 2013 (epub ahead of print)
2240	t1096	ST152	R	p	nose	neg	Schaumburg et al, Transmission of Staphylococcus aureus between mothers and infants in an African setting, Clinical Microbiology and Infection, 2013 (epub ahead of print)
2241	t7763	ST121	S	p	nose	neg	Schaumburg et al, Transmission of Staphylococcus aureus between mothers and infants in an African setting, Clinical Microbiology and Infection, 2013 (epub ahead of print)
2241	t6694	ST2338	S	p	nose	neg	Schaumburg et al, Transmission of Staphylococcus aureus between mothers and infants in an African setting, Clinical Microbiology and Infection, 2013 (epub ahead of print)
2242	t279	ST15	S	p	nose	neg	Schaumburg et al, Transmission of Staphylococcus aureus between mothers and infants in an African setting, Clinical Microbiology and Infection, 2013 (epub ahead of print)
2244	t084	ST15	R	p	nose	neg	Schaumburg et al, Transmission of Staphylococcus aureus between mothers and infants in an African setting, Clinical Microbiology and Infection, 2013 (epub ahead of print)
2250	t355	ST152	R	p	nose	neg	Schaumburg et al, Transmission of Staphylococcus aureus between mothers and infants in an African setting, Clinical Microbiology and Infection, 2013 (epub ahead of print)
2251	t8613	ST508	S	n	nose	neg	Schaumburg et al, Transmission of Staphylococcus aureus between mothers and infants in an African setting, Clinical Microbiology and Infection, 2013 (epub ahead of print)
2254	t355	ST152	R	p	nose	neg	Schaumburg et al, Transmission of Staphylococcus aureus between mothers and infants in an African setting, Clinical Microbiology and Infection, 2013 (epub ahead of print)
2255	t311	ST5	R	p	nose	neg	Schaumburg et al, Transmission of Staphylococcus aureus between mothers and infants in an African setting, Clinical Microbiology and Infection, 2013 (epub ahead of print)
2258	t355	ST152	S	p	nose	neg	Schaumburg et al, Transmission of Staphylococcus aureus between mothers and infants in an African setting, Clinical Microbiology and Infection, 2013 (epub ahead of print)
2259	t7763	ST121	S	p	nose	neg	Schaumburg et al, Transmission of Staphylococcus aureus between mothers and infants in an African setting, Clinical Microbiology and Infection, 2013 (epub ahead of print)
2263	t189	ST2501	S	n	nose	neg	Schaumburg et al, Transmission of Staphylococcus aureus between mothers and infants in an African setting, Clinical Microbiology and Infection, 2013 (epub ahead of print)
2264	t861	ST508	S	n	nose	neg	Schaumburg et al, Transmission of Staphylococcus aureus between mothers and infants in an African setting, Clinical Microbiology and Infection, 2013 (epub ahead of print)
2266	t355	ST152	S	p	nose	neg	Schaumburg et al, Transmission of Staphylococcus aureus between mothers and infants in an African setting, Clinical Microbiology and Infection, 2013 (epub ahead of print)
2267	t314	ST121	S	p	nose	neg	Schaumburg et al, Transmission of Staphylococcus aureus between mothers and infants in an African setting, Clinical Microbiology and Infection, 2013 (epub ahead of print)
2268.1	t084	ST15	S	p	nose	neg	Schaumburg et al, Transmission of Staphylococcus aureus between mothers and infants in an African setting, Clinical Microbiology and Infection, 2013 (epub ahead of print)
2268.2	t355	ST152	S	p	nose	neg	Schaumburg et al, Transmission of Staphylococcus aureus between mothers and infants in an African setting, Clinical Microbiology and Infection, 2013 (epub ahead of print)
2269	t454	ST152	R	p	nose	neg	Schaumburg et al, Transmission of Staphylococcus aureus between mothers and infants in an African setting, Clinical Microbiology and Infection, 2013 (epub ahead of print)
2270.1	t084	ST15	R	n	nose	neg	Schaumburg et al, Transmission of Staphylococcus aureus between mothers and infants in an African setting, Clinical Microbiology and Infection, 2013 (epub ahead of print)
2270.2	t355	ST152	R	p	nose	neg	Schaumburg et al, Transmission of Staphylococcus aureus between mothers and infants in an African setting, Clinical Microbiology and Infection, 2013 (epub ahead of print)
2275	t8860	ST45	S	n	nose	neg	Schaumburg et al, Transmission of Staphylococcus aureus between mothers and infants in an African setting, Clinical Microbiology and Infection, 2013 (epub ahead of print)
2278	t1476	ST8	S	n	nose	neg	Schaumburg et al, Transmission of Staphylococcus aureus between mothers and infants in an African setting, Clinical Microbiology and Infection, 2013 (epub ahead of print)
2279	t319	ST5	R	n	nose	neg	Schaumburg et al, Transmission of Staphylococcus aureus between mothers and infants in an African setting, Clinical Microbiology and Infection, 2013 (epub ahead of print)
2285	t311	ST5	S	n	nose	neg	Schaumburg et al, Transmission of Staphylococcus aureus between mothers and infants in an African setting, Clinical Microbiology and Infection, 2013 (epub ahead of print)
2293	t355	ST152	R	p	nose	neg	Schaumburg et al, Transmission of Staphylococcus aureus between mothers and infants in an African setting, Clinical Microbiology and Infection, 2013 (epub ahead of print)
2298.1	t148	ST72	S	n	nose	neg	Schaumburg et al, Transmission of Staphylococcus aureus between mothers and infants in an African setting, Clinical Microbiology and Infection, 2013 (epub ahead of print)
2298.2	t084	ST15	S	p	nose	neg	Schaumburg et al, Transmission of Staphylococcus aureus between mothers and infants in an African setting, Clinical Microbiology and Infection, 2013 (epub ahead of print)
2301.1	t355	ST152	S	p	nose	neg	Schaumburg et al, Transmission of Staphylococcus aureus between mothers and infants in an African setting, Clinical Microbiology and Infection, 2013 (epub ahead of print)
2301.2	NT	ST152	S	n	nose	neg	Schaumburg et al, Transmission of Staphylococcus aureus between mothers and infants in an African setting, Clinical Microbiology and Infection, 2013 (epub ahead of print)
2302	t1476	ST8	R	n	nose	neg	Schaumburg et al, Transmission of Staphylococcus aureus between mothers and infants in an African setting, Clinical Microbiology and Infection, 2013 (epub ahead of print)
2311	t940	ST121	S	p	nose	neg	Schaumburg et al, Transmission of Staphylococcus aureus between mothers and infants in an African setting, Clinical Microbiology and Infection, 2013 (epub ahead of print)
2315	t355	ST152	S	p	nose	neg	Schaumburg et al, Transmission of Staphylococcus aureus between mothers and infants in an African setting, Clinical Microbiology and Infection, 2013 (epub ahead of print)
2316	t084	ST15	R	p	nose	neg	Schaumburg et al, Transmission of Staphylococcus aureus between mothers and infants in an African setting, Clinical Microbiology and Infection, 2013 (epub ahead of print)
2321	t084	ST15	R	p	nose	neg	Schaumburg et al, Transmission of Staphylococcus aureus between mothers and infants in an African setting, Clinical Microbiology and Infection, 2013 (epub ahead of print)
2321	t355	ST152	R	p	nose	neg	Schaumburg et al, Transmission of Staphylococcus aureus between mothers and infants in an African setting, Clinical Microbiology and Infection, 2013 (epub ahead of print)
2323	t940	ST121	S	n	nose	neg	Schaumburg et al, Transmission of Staphylococcus aureus between mothers and infants in an African setting, Clinical Microbiology and Infection, 2013 (epub ahead of print)
2323	t8860	ST45	S	n	nose	neg	Schaumburg et al, Transmission of Staphylococcus aureus between mothers and infants in an African setting, Clinical Microbiology and Infection, 2013 (epub ahead of print)
2328	t8860	ST45	S	n	nose	neg	Schaumburg et al, Transmission of Staphylococcus aureus between mothers and infants in an African setting, Clinical Microbiology and Infection, 2013 (epub ahead of print)
2332	t8012	ST15	R	p	nose	neg	Schaumburg et al, Transmission of Staphylococcus aureus between mothers and infants in an African setting, Clinical Microbiology and Infection, 2013 (epub ahead of print)
2332	t311	ST5	S	p	nose	neg	Schaumburg et al, Transmission of Staphylococcus aureus between mothers and infants in an African setting, Clinical Microbiology and Infection, 2013 (epub ahead of print)
2332	t312	ST5	S	p	nose	neg	Schaumburg et al, Transmission of Staphylococcus aureus between mothers and infants in an African setting, Clinical Microbiology and Infection, 2013 (epub ahead of print)
2333	t084	ST15	R	p	nose	neg	Schaumburg et al, Transmission of Staphylococcus aureus between mothers and infants in an African setting, Clinical Microbiology and Infection, 2013 (epub ahead of print)
2342	t056	ST121	S	n	nose	neg	Schaumburg et al, Transmission of Staphylococcus aureus between mothers and infants in an African setting, Clinical Microbiology and Infection, 2013 (epub ahead of print)
2343	t355	ST152	R	p	nose	neg	Schaumburg et al, Transmission of Staphylococcus aureus between mothers and infants in an African setting, Clinical Microbiology and Infection, 2013 (epub ahead of print)
2344	nt	NT	S	n	nose	neg	Schaumburg et al, Transmission of Staphylococcus aureus between mothers and infants in an African setting, Clinical Microbiology and Infection, 2013 (epub ahead of print)
2345	t148	ST72	S	n	nose	neg	Schaumburg et al, Transmission of Staphylococcus aureus between mothers and infants in an African setting, Clinical Microbiology and Infection, 2013 (epub ahead of print)
2355	t8860	ST45	S	n	nose	neg	Schaumburg et al, Transmission of Staphylococcus aureus between mothers and infants in an African setting, Clinical Microbiology and Infection, 2013 (epub ahead of print)
2355	t062	ST5	R	n	nose	neg	Schaumburg et al, Transmission of Staphylococcus aureus between mothers and infants in an African setting, Clinical Microbiology and Infection, 2013 (epub ahead of print)
2356	t311	ST5	S	n	nose	neg	Schaumburg et al, Transmission of Staphylococcus aureus between mothers and infants in an African setting, Clinical Microbiology and Infection, 2013 (epub ahead of print)
2357	t8614	ST152	R	p	nose	neg	Schaumburg et al, Transmission of Staphylococcus aureus between mothers and infants in an African setting, Clinical Microbiology and Infection, 2013 (epub ahead of print)
2361	t084	ST15	R	p	nose	neg	Schaumburg et al, Transmission of Staphylococcus aureus between mothers and infants in an African setting, Clinical Microbiology and Infection, 2013 (epub ahead of print)
2361	t355	ST152	R	p	nose	neg	Schaumburg et al, Transmission of Staphylococcus aureus between mothers and infants in an African setting, Clinical Microbiology and Infection, 2013 (epub ahead of print)
2363	t189	ST2501	S	n	nose	neg	Schaumburg et al, Transmission of Staphylococcus aureus between mothers and infants in an African setting, Clinical Microbiology and Infection, 2013 (epub ahead of print)
2364	t355	ST152	R	p	nose	neg	Schaumburg et al, Transmission of Staphylococcus aureus between mothers and infants in an African setting, Clinical Microbiology and Infection, 2013 (epub ahead of print)
2366	t355	ST152	R	p	nose	neg	Schaumburg et al, Transmission of Staphylococcus aureus between mothers and infants in an African setting, Clinical Microbiology and Infection, 2013 (epub ahead of print)
2375	t939	ST2480	S	n	nose	neg	Schaumburg et al, Transmission of Staphylococcus aureus between mothers and infants in an African setting, Clinical Microbiology and Infection, 2013 (epub ahead of print)
2377	t084	ST15	R	p	nose	neg	Schaumburg et al, Transmission of Staphylococcus aureus between mothers and infants in an African setting, Clinical Microbiology and Infection, 2013 (epub ahead of print)
2377	t148	ST72	S	n	nose	neg	Schaumburg et al, Transmission of Staphylococcus aureus between mothers and infants in an African setting, Clinical Microbiology and Infection, 2013 (epub ahead of print)
2377	t4195	ST88	R	n	nose	neg	Schaumburg et al, Transmission of Staphylococcus aureus between mothers and infants in an African setting, Clinical Microbiology and Infection, 2013 (epub ahead of print)
2387	t084	ST15	S	n	nose	neg	Schaumburg et al, Transmission of Staphylococcus aureus between mothers and infants in an African setting, Clinical Microbiology and Infection, 2013 (epub ahead of print)
2391	t084	ST15	R	p	nose	neg	Schaumburg et al, Transmission of Staphylococcus aureus between mothers and infants in an African setting, Clinical Microbiology and Infection, 2013 (epub ahead of print)
2396	t8860	ST45	S	n	nose	neg	Schaumburg et al, Transmission of Staphylococcus aureus between mothers and infants in an African setting, Clinical Microbiology and Infection, 2013 (epub ahead of print)
2400	t1045	ST9	S	n	nose	neg	Schaumburg et al, Transmission of Staphylococcus aureus between mothers and infants in an African setting, Clinical Microbiology and Infection, 2013 (epub ahead of print)
2402	t112	ST8	S	p	nose	neg	Schaumburg et al, Transmission of Staphylococcus aureus between mothers and infants in an African setting, Clinical Microbiology and Infection, 2013 (epub ahead of print)
2403	t084	ST15	R	p	nose	neg	Schaumburg et al, Transmission of Staphylococcus aureus between mothers and infants in an African setting, Clinical Microbiology and Infection, 2013 (epub ahead of print)
2408	t939	ST2480	S	n	nose	neg	Schaumburg et al, Transmission of Staphylococcus aureus between mothers and infants in an African setting, Clinical Microbiology and Infection, 2013 (epub ahead of print)
2415	t701	ST6	S	n	nose	neg	Schaumburg et al, Transmission of Staphylococcus aureus between mothers and infants in an African setting, Clinical Microbiology and Infection, 2013 (epub ahead of print)
2419	t6241	ST508	S	n	nose	neg	Schaumburg et al, Transmission of Staphylococcus aureus between mothers and infants in an African setting, Clinical Microbiology and Infection, 2013 (epub ahead of print)
2437	t437	ST45	S	n	nose	neg	Schaumburg et al, Transmission of Staphylococcus aureus between mothers and infants in an African setting, Clinical Microbiology and Infection, 2013 (epub ahead of print)
2446	t355	ST152	R	p	nose	neg	Schaumburg et al, Transmission of Staphylococcus aureus between mothers and infants in an African setting, Clinical Microbiology and Infection, 2013 (epub ahead of print)
2447	t355	ST152	R	p	nose	neg	Schaumburg et al, Transmission of Staphylococcus aureus between mothers and infants in an African setting, Clinical Microbiology and Infection, 2013 (epub ahead of print)
2462	t084	ST15	R	p	nose	neg	Schaumburg et al, Transmission of Staphylococcus aureus between mothers and infants in an African setting, Clinical Microbiology and Infection, 2013 (epub ahead of print)
2468	t355	ST152	S	p	nose	neg	Schaumburg et al, Transmission of Staphylococcus aureus between mothers and infants in an African setting, Clinical Microbiology and Infection, 2013 (epub ahead of print)
2470	t355	ST152	S	p	nose	neg	Schaumburg et al, Transmission of Staphylococcus aureus between mothers and infants in an African setting, Clinical Microbiology and Infection, 2013 (epub ahead of print)
2474	t355	ST152	R	n	nose	neg	Schaumburg et al, Transmission of Staphylococcus aureus between mothers and infants in an African setting, Clinical Microbiology and Infection, 2013 (epub ahead of print)
2475	t084	ST15	R	p	nose	neg	Schaumburg et al, Transmission of Staphylococcus aureus between mothers and infants in an African setting, Clinical Microbiology and Infection, 2013 (epub ahead of print)
2477	t148	ST72	S	n	nose	neg	Schaumburg et al, Transmission of Staphylococcus aureus between mothers and infants in an African setting, Clinical Microbiology and Infection, 2013 (epub ahead of print)
2478	t10693	ST45	S	n	nose	neg	Schaumburg et al, Transmission of Staphylococcus aureus between mothers and infants in an African setting, Clinical Microbiology and Infection, 2013 (epub ahead of print)
2487	t304	ST6	S	n	nose	neg	Schaumburg et al, Transmission of Staphylococcus aureus between mothers and infants in an African setting, Clinical Microbiology and Infection, 2013 (epub ahead of print)
2494	t1096	ST152	R	p	nose	neg	Schaumburg et al, Transmission of Staphylococcus aureus between mothers and infants in an African setting, Clinical Microbiology and Infection, 2013 (epub ahead of print)
2494	t355	ST152	S	p	nose	neg	Schaumburg et al, Transmission of Staphylococcus aureus between mothers and infants in an African setting, Clinical Microbiology and Infection, 2013 (epub ahead of print)
2495.1	t355	ST152	R	p	nose	neg	Schaumburg et al, Transmission of Staphylococcus aureus between mothers and infants in an African setting, Clinical Microbiology and Infection, 2013 (epub ahead of print)
2498	t355	ST152	R	p	nose	neg	Schaumburg et al, Transmission of Staphylococcus aureus between mothers and infants in an African setting, Clinical Microbiology and Infection, 2013 (epub ahead of print)
3101	t856	ST5	S	n	nose	neg	Schaumburg et al, Transmission of Staphylococcus aureus between mothers and infants in an African setting, Clinical Microbiology and Infection, 2013 (epub ahead of print)
3102	t084	ST15	R	p	nose	neg	Schaumburg et al, Transmission of Staphylococcus aureus between mothers and infants in an African setting, Clinical Microbiology and Infection, 2013 (epub ahead of print)
3103	t084	ST15	R	p	nose	neg	Schaumburg et al, Transmission of Staphylococcus aureus between mothers and infants in an African setting, Clinical Microbiology and Infection, 2013 (epub ahead of print)
3104	t939	ST2480	S	n	nose	neg	Schaumburg et al, Transmission of Staphylococcus aureus between mothers and infants in an African setting, Clinical Microbiology and Infection, 2013 (epub ahead of print)
3108	t1096	ST152	R	p	nose	neg	Schaumburg et al, Transmission of Staphylococcus aureus between mothers and infants in an African setting, Clinical Microbiology and Infection, 2013 (epub ahead of print)
3110	t1492	ST15	R	n	nose	neg	Schaumburg et al, Transmission of Staphylococcus aureus between mothers and infants in an African setting, Clinical Microbiology and Infection, 2013 (epub ahead of print)
3113	t1510	ST508	S	n	nose	neg	Schaumburg et al, Transmission of Staphylococcus aureus between mothers and infants in an African setting, Clinical Microbiology and Infection, 2013 (epub ahead of print)
3114	t939	ST2480	S	n	nose	neg	Schaumburg et al, Transmission of Staphylococcus aureus between mothers and infants in an African setting, Clinical Microbiology and Infection, 2013 (epub ahead of print)
3124	t355	ST152	S	p	nose	neg	Schaumburg et al, Transmission of Staphylococcus aureus between mothers and infants in an African setting, Clinical Microbiology and Infection, 2013 (epub ahead of print)
3124	t355	ST152	S	p	nose	neg	Schaumburg et al, Transmission of Staphylococcus aureus between mothers and infants in an African setting, Clinical Microbiology and Infection, 2013 (epub ahead of print)
3126	t1476	ST8	R	n	nose	neg	Schaumburg et al, Transmission of Staphylococcus aureus between mothers and infants in an African setting, Clinical Microbiology and Infection, 2013 (epub ahead of print)
3129	t084	ST15	R	p	nose	neg	Schaumburg et al, Transmission of Staphylococcus aureus between mothers and infants in an African setting, Clinical Microbiology and Infection, 2013 (epub ahead of print)
3129	t491	ST15	R	n	nose	neg	Schaumburg et al, Transmission of Staphylococcus aureus between mothers and infants in an African setting, Clinical Microbiology and Infection, 2013 (epub ahead of print)
3141	t084	ST15	R	p	nose	neg	Schaumburg et al, Transmission of Staphylococcus aureus between mothers and infants in an African setting, Clinical Microbiology and Infection, 2013 (epub ahead of print)
3141	t355	ST152	S	p	nose	neg	Schaumburg et al, Transmission of Staphylococcus aureus between mothers and infants in an African setting, Clinical Microbiology and Infection, 2013 (epub ahead of print)
3141	t1476	ST8	R	n	nose	neg	Schaumburg et al, Transmission of Staphylococcus aureus between mothers and infants in an African setting, Clinical Microbiology and Infection, 2013 (epub ahead of print)
3144	t8360	ST15	R	n	nose	neg	Schaumburg et al, Transmission of Staphylococcus aureus between mothers and infants in an African setting, Clinical Microbiology and Infection, 2013 (epub ahead of print)
3146	t1476	ST8	R	n	nose	neg	Schaumburg et al, Transmission of Staphylococcus aureus between mothers and infants in an African setting, Clinical Microbiology and Infection, 2013 (epub ahead of print)
3149	t10133	NT	S	n	nose	neg	Schaumburg et al, Transmission of Staphylococcus aureus between mothers and infants in an African setting, Clinical Microbiology and Infection, 2013 (epub ahead of print)
3153	t8860	ST45	S	n	nose	neg	Schaumburg et al, Transmission of Staphylococcus aureus between mothers and infants in an African setting, Clinical Microbiology and Infection, 2013 (epub ahead of print)
7096	t084	ST15	R	p	nose	neg	Schaumburg et al, Transmission of Staphylococcus aureus between mothers and infants in an African setting, Clinical Microbiology and Infection, 2013 (epub ahead of print)
7099	t2398	ST2502	S	n	nose	neg	Schaumburg et al, Transmission of Staphylococcus aureus between mothers and infants in an African setting, Clinical Microbiology and Infection, 2013 (epub ahead of print)
7100	t127	ST1	S	p	nose	neg	Schaumburg et al, Transmission of Staphylococcus aureus between mothers and infants in an African setting, Clinical Microbiology and Infection, 2013 (epub ahead of print)
7101	t346	ST2434	S	n	nose	neg	Schaumburg et al, Transmission of Staphylococcus aureus between mothers and infants in an African setting, Clinical Microbiology and Infection, 2013 (epub ahead of print)
7106	t084	ST15	R	p	nose	neg	Schaumburg et al, Transmission of Staphylococcus aureus between mothers and infants in an African setting, Clinical Microbiology and Infection, 2013 (epub ahead of print)
7111	t4235	ST152	R	p	nose	neg	Schaumburg et al, Transmission of Staphylococcus aureus between mothers and infants in an African setting, Clinical Microbiology and Infection, 2013 (epub ahead of print)
7112	t4679	ST101	S	n	nose	neg	Schaumburg et al, Transmission of Staphylococcus aureus between mothers and infants in an African setting, Clinical Microbiology and Infection, 2013 (epub ahead of print)
7116	t314	ST121	R	p	nose	neg	Schaumburg et al, Transmission of Staphylococcus aureus between mothers and infants in an African setting, Clinical Microbiology and Infection, 2013 (epub ahead of print)
7116	t311	ST5	S	n	nose	neg	Schaumburg et al, Transmission of Staphylococcus aureus between mothers and infants in an African setting, Clinical Microbiology and Infection, 2013 (epub ahead of print)
7119	t437	ST45	S	p	nose	neg	Schaumburg et al, Transmission of Staphylococcus aureus between mothers and infants in an African setting, Clinical Microbiology and Infection, 2013 (epub ahead of print)
7122	t861	ST508	S	n	nose	neg	Schaumburg et al, Transmission of Staphylococcus aureus between mothers and infants in an African setting, Clinical Microbiology and Infection, 2013 (epub ahead of print)
7123	t355	ST152	R	p	nose	neg	Schaumburg et al, Transmission of Staphylococcus aureus between mothers and infants in an African setting, Clinical Microbiology and Infection, 2013 (epub ahead of print)
7125	t355	ST152	R	p	nose	neg	Schaumburg et al, Transmission of Staphylococcus aureus between mothers and infants in an African setting, Clinical Microbiology and Infection, 2013 (epub ahead of print)
7127	t861	ST508	S	n	nose	neg	Schaumburg et al, Transmission of Staphylococcus aureus between mothers and infants in an African setting, Clinical Microbiology and Infection, 2013 (epub ahead of print)
7130	t015	ST508	S	n	nose	neg	Schaumburg et al, Transmission of Staphylococcus aureus between mothers and infants in an African setting, Clinical Microbiology and Infection, 2013 (epub ahead of print)
7131	t1458	ST707	S	n	nose	neg	Schaumburg et al, Transmission of Staphylococcus aureus between mothers and infants in an African setting, Clinical Microbiology and Infection, 2013 (epub ahead of print)
7132	t939	ST2480	S	n	nose	neg	Schaumburg et al, Transmission of Staphylococcus aureus between mothers and infants in an African setting, Clinical Microbiology and Infection, 2013 (epub ahead of print)
7140	t189	ST2501	S	n	nose	neg	Schaumburg et al, Transmission of Staphylococcus aureus between mothers and infants in an African setting, Clinical Microbiology and Infection, 2013 (epub ahead of print)
7141	t1096	ST152	R	p	nose	neg	Schaumburg et al, Transmission of Staphylococcus aureus between mothers and infants in an African setting, Clinical Microbiology and Infection, 2013 (epub ahead of print)
7144	t701	ST6	S	n	nose	neg	Schaumburg et al, Transmission of Staphylococcus aureus between mothers and infants in an African setting, Clinical Microbiology and Infection, 2013 (epub ahead of print)
7148	t084	ST15	R	p	nose	neg	Schaumburg et al, Transmission of Staphylococcus aureus between mothers and infants in an African setting, Clinical Microbiology and Infection, 2013 (epub ahead of print)
7157	t355	ST152	S	p	nose	neg	Schaumburg et al, Transmission of Staphylococcus aureus between mothers and infants in an African setting, Clinical Microbiology and Infection, 2013 (epub ahead of print)
7158.1	t355	ST152	R	p	nose	neg	Schaumburg et al, Transmission of Staphylococcus aureus between mothers and infants in an African setting, Clinical Microbiology and Infection, 2013 (epub ahead of print)
7158.2	t084	ST15	R	p	nose	neg	Schaumburg et al, Transmission of Staphylococcus aureus between mothers and infants in an African setting, Clinical Microbiology and Infection, 2013 (epub ahead of print)
7159	t279	ST15	R	p	nose	neg	Schaumburg et al, Transmission of Staphylococcus aureus between mothers and infants in an African setting, Clinical Microbiology and Infection, 2013 (epub ahead of print)
7159	t351	ST94	S	n	nose	neg	Schaumburg et al, Transmission of Staphylococcus aureus between mothers and infants in an African setting, Clinical Microbiology and Infection, 2013 (epub ahead of print)
7160	t017	ST30	S	n	nose	neg	Schaumburg et al, Transmission of Staphylococcus aureus between mothers and infants in an African setting, Clinical Microbiology and Infection, 2013 (epub ahead of print)
7161	t1069	ST94	S	n	nose	neg	Schaumburg et al, Transmission of Staphylococcus aureus between mothers and infants in an African setting, Clinical Microbiology and Infection, 2013 (epub ahead of print)
7162	t7444	ST15	R	p	nose	neg	Schaumburg et al, Transmission of Staphylococcus aureus between mothers and infants in an African setting, Clinical Microbiology and Infection, 2013 (epub ahead of print)
7162	t148	ST72	S	n	nose	neg	Schaumburg et al, Transmission of Staphylococcus aureus between mothers and infants in an African setting, Clinical Microbiology and Infection, 2013 (epub ahead of print)
7164	t314	ST121	S	n	nose	neg	Schaumburg et al, Transmission of Staphylococcus aureus between mothers and infants in an African setting, Clinical Microbiology and Infection, 2013 (epub ahead of print)
7165	t7762	ST1	S	p	nose	neg	Schaumburg et al, Transmission of Staphylococcus aureus between mothers and infants in an African setting, Clinical Microbiology and Infection, 2013 (epub ahead of print)
7166	t084	ST15	R	p	nose	neg	Schaumburg et al, Transmission of Staphylococcus aureus between mothers and infants in an African setting, Clinical Microbiology and Infection, 2013 (epub ahead of print)
7167	t346	ST2434	S	n	nose	neg	Schaumburg et al, Transmission of Staphylococcus aureus between mothers and infants in an African setting, Clinical Microbiology and Infection, 2013 (epub ahead of print)
7169	t1407	ST1	S	p	nose	neg	Schaumburg et al, Transmission of Staphylococcus aureus between mothers and infants in an African setting, Clinical Microbiology and Infection, 2013 (epub ahead of print)
7171	t127	ST1	S	n	nose	neg	Schaumburg et al, Transmission of Staphylococcus aureus between mothers and infants in an African setting, Clinical Microbiology and Infection, 2013 (epub ahead of print)
7172	t127	ST1	S	n	nose	neg	Schaumburg et al, Transmission of Staphylococcus aureus between mothers and infants in an African setting, Clinical Microbiology and Infection, 2013 (epub ahead of print)
7173.1	t6694	ST2338	S	p	nose	neg	Schaumburg et al, Transmission of Staphylococcus aureus between mothers and infants in an African setting, Clinical Microbiology and Infection, 2013 (epub ahead of print)
7177	t189	ST2501	S	n	nose	neg	Schaumburg et al, Transmission of Staphylococcus aureus between mothers and infants in an African setting, Clinical Microbiology and Infection, 2013 (epub ahead of print)
7180	t1931	ST1	S	p	nose	neg	Schaumburg et al, Transmission of Staphylococcus aureus between mothers and infants in an African setting, Clinical Microbiology and Infection, 2013 (epub ahead of print)
7182	t7956	ST101	S	n	nose	neg	Schaumburg et al, Transmission of Staphylococcus aureus between mothers and infants in an African setting, Clinical Microbiology and Infection, 2013 (epub ahead of print)
7184	t701	ST6	S	n	nose	neg	Schaumburg et al, Transmission of Staphylococcus aureus between mothers and infants in an African setting, Clinical Microbiology and Infection, 2013 (epub ahead of print)
7185	t2636	ST15	R	p	nose	neg	Schaumburg et al, Transmission of Staphylococcus aureus between mothers and infants in an African setting, Clinical Microbiology and Infection, 2013 (epub ahead of print)
7196	t127	ST1	S	p	nose	neg	Schaumburg et al, Transmission of Staphylococcus aureus between mothers and infants in an African setting, Clinical Microbiology and Infection, 2013 (epub ahead of print)
7199	t084	ST15	R	n	nose	neg	Schaumburg et al, Transmission of Staphylococcus aureus between mothers and infants in an African setting, Clinical Microbiology and Infection, 2013 (epub ahead of print)
7200	t127	ST1	S	n	nose	neg	Schaumburg et al, Transmission of Staphylococcus aureus between mothers and infants in an African setting, Clinical Microbiology and Infection, 2013 (epub ahead of print)
7202	t148	ST72	S	n	nose	neg	Schaumburg et al, Transmission of Staphylococcus aureus between mothers and infants in an African setting, Clinical Microbiology and Infection, 2013 (epub ahead of print)
7205	t1931	ST1	S	p	nose	neg	Schaumburg et al, Transmission of Staphylococcus aureus between mothers and infants in an African setting, Clinical Microbiology and Infection, 2013 (epub ahead of print)
7206	t1931	ST1	S	p	nose	neg	Schaumburg et al, Transmission of Staphylococcus aureus between mothers and infants in an African setting, Clinical Microbiology and Infection, 2013 (epub ahead of print)
7215	t279	ST15	R	p	nose	neg	Schaumburg et al, Transmission of Staphylococcus aureus between mothers and infants in an African setting, Clinical Microbiology and Infection, 2013 (epub ahead of print)
7216	t861	ST508	S	n	nose	neg	Schaumburg et al, Transmission of Staphylococcus aureus between mothers and infants in an African setting, Clinical Microbiology and Infection, 2013 (epub ahead of print)
7219	t084	ST15	S	n	nose	neg	Schaumburg et al, Transmission of Staphylococcus aureus between mothers and infants in an African setting, Clinical Microbiology and Infection, 2013 (epub ahead of print)
7224	t355	ST152	S	p	nose	neg	Schaumburg et al, Transmission of Staphylococcus aureus between mothers and infants in an African setting, Clinical Microbiology and Infection, 2013 (epub ahead of print)
7227	t454	ST152	R	p	nose	neg	Schaumburg et al, Transmission of Staphylococcus aureus between mothers and infants in an African setting, Clinical Microbiology and Infection, 2013 (epub ahead of print)
7228	t189	ST2501	S	n	nose	neg	Schaumburg et al, Transmission of Staphylococcus aureus between mothers and infants in an African setting, Clinical Microbiology and Infection, 2013 (epub ahead of print)
7232	t537	ST72	R	n	nose	neg	Schaumburg et al, Transmission of Staphylococcus aureus between mothers and infants in an African setting, Clinical Microbiology and Infection, 2013 (epub ahead of print)
7235	t355	ST152	S	n	nose	neg	Schaumburg et al, Transmission of Staphylococcus aureus between mothers and infants in an African setting, Clinical Microbiology and Infection, 2013 (epub ahead of print)
7235	t1476	ST8	S	n	nose	neg	Schaumburg et al, Transmission of Staphylococcus aureus between mothers and infants in an African setting, Clinical Microbiology and Infection, 2013 (epub ahead of print)
7239	t355	ST152	R	p	nose	neg	Schaumburg et al, Transmission of Staphylococcus aureus between mothers and infants in an African setting, Clinical Microbiology and Infection, 2013 (epub ahead of print)
7240	t355	ST152	R	p	nose	neg	Schaumburg et al, Transmission of Staphylococcus aureus between mothers and infants in an African setting, Clinical Microbiology and Infection, 2013 (epub ahead of print)
7241	t355	ST152	R	p	nose	neg	Schaumburg et al, Transmission of Staphylococcus aureus between mothers and infants in an African setting, Clinical Microbiology and Infection, 2013 (epub ahead of print)
7241.1	t311	ST5	R	p	nose	neg	Schaumburg et al, Transmission of Staphylococcus aureus between mothers and infants in an African setting, Clinical Microbiology and Infection, 2013 (epub ahead of print)
7244	t084	ST15	R	p	nose	neg	Schaumburg et al, Transmission of Staphylococcus aureus between mothers and infants in an African setting, Clinical Microbiology and Infection, 2013 (epub ahead of print)
7253	t355	ST152	S	p	nose	neg	Schaumburg et al, Transmission of Staphylococcus aureus between mothers and infants in an African setting, Clinical Microbiology and Infection, 2013 (epub ahead of print)
7254	NT	ST15	R	p	nose	neg	Schaumburg et al, Transmission of Staphylococcus aureus between mothers and infants in an African setting, Clinical Microbiology and Infection, 2013 (epub ahead of print)
7254	t1476	ST8	R	n	nose	neg	Schaumburg et al, Transmission of Staphylococcus aureus between mothers and infants in an African setting, Clinical Microbiology and Infection, 2013 (epub ahead of print)
7255	t127	ST1	S	n	nose	neg	Schaumburg et al, Transmission of Staphylococcus aureus between mothers and infants in an African setting, Clinical Microbiology and Infection, 2013 (epub ahead of print)
7260.1	t355	ST152	S	p	nose	neg	Schaumburg et al, Transmission of Staphylococcus aureus between mothers and infants in an African setting, Clinical Microbiology and Infection, 2013 (epub ahead of print)
7260.2	t084	ST15	R	p	nose	neg	Schaumburg et al, Transmission of Staphylococcus aureus between mothers and infants in an African setting, Clinical Microbiology and Infection, 2013 (epub ahead of print)
7267	t1931	ST1	S	p	nose	neg	Schaumburg et al, Transmission of Staphylococcus aureus between mothers and infants in an African setting, Clinical Microbiology and Infection, 2013 (epub ahead of print)
7267	t311	ST5	R	p	nose	neg	Schaumburg et al, Transmission of Staphylococcus aureus between mothers and infants in an African setting, Clinical Microbiology and Infection, 2013 (epub ahead of print)
7269	t963	ST15	R	p	nose	neg	Schaumburg et al, Transmission of Staphylococcus aureus between mothers and infants in an African setting, Clinical Microbiology and Infection, 2013 (epub ahead of print)
7274	t2723	ST88	S	n	nose	neg	Schaumburg et al, Transmission of Staphylococcus aureus between mothers and infants in an African setting, Clinical Microbiology and Infection, 2013 (epub ahead of print)
7277	t1096	ST152	R	p	nose	neg	Schaumburg et al, Transmission of Staphylococcus aureus between mothers and infants in an African setting, Clinical Microbiology and Infection, 2013 (epub ahead of print)
7284	t190	ST8	R	n	nose	neg	Schaumburg et al, Transmission of Staphylococcus aureus between mothers and infants in an African setting, Clinical Microbiology and Infection, 2013 (epub ahead of print)
7285	t355	ST152	S	p	nose	neg	Schaumburg et al, Transmission of Staphylococcus aureus between mothers and infants in an African setting, Clinical Microbiology and Infection, 2013 (epub ahead of print)
7286	t084	ST15	R	p	nose	neg	Schaumburg et al, Transmission of Staphylococcus aureus between mothers and infants in an African setting, Clinical Microbiology and Infection, 2013 (epub ahead of print)
7287	t940	ST121	S	p	nose	neg	Schaumburg et al, Transmission of Staphylococcus aureus between mothers and infants in an African setting, Clinical Microbiology and Infection, 2013 (epub ahead of print)
7288	t355	ST152	S	p	nose	neg	Schaumburg et al, Transmission of Staphylococcus aureus between mothers and infants in an African setting, Clinical Microbiology and Infection, 2013 (epub ahead of print)
7290	t084	ST15	R	p	nose	neg	Schaumburg et al, Transmission of Staphylococcus aureus between mothers and infants in an African setting, Clinical Microbiology and Infection, 2013 (epub ahead of print)
7292	t094	ST15	R	p	nose	neg	Schaumburg et al, Transmission of Staphylococcus aureus between mothers and infants in an African setting, Clinical Microbiology and Infection, 2013 (epub ahead of print)
7293	t189	ST2501	S	n	nose	neg	Schaumburg et al, Transmission of Staphylococcus aureus between mothers and infants in an African setting, Clinical Microbiology and Infection, 2013 (epub ahead of print)
7295	t1407	ST1	S	p	nose	neg	Schaumburg et al, Transmission of Staphylococcus aureus between mothers and infants in an African setting, Clinical Microbiology and Infection, 2013 (epub ahead of print)
7297	t084	ST15	R	n	nose	neg	Schaumburg et al, Transmission of Staphylococcus aureus between mothers and infants in an African setting, Clinical Microbiology and Infection, 2013 (epub ahead of print)
7301	t1096	ST152	S	p	nose	neg	Schaumburg et al, Transmission of Staphylococcus aureus between mothers and infants in an African setting, Clinical Microbiology and Infection, 2013 (epub ahead of print)
7303	t355	ST152	S	p	nose	neg	Schaumburg et al, Transmission of Staphylococcus aureus between mothers and infants in an African setting, Clinical Microbiology and Infection, 2013 (epub ahead of print)
7305	t8860	ST45	S	n	nose	neg	Schaumburg et al, Transmission of Staphylococcus aureus between mothers and infants in an African setting, Clinical Microbiology and Infection, 2013 (epub ahead of print)
7307	t1476	ST8	S	n	nose	neg	Schaumburg et al, Transmission of Staphylococcus aureus between mothers and infants in an African setting, Clinical Microbiology and Infection, 2013 (epub ahead of print)
7308	t127	ST1	S	n	nose	neg	Schaumburg et al, Transmission of Staphylococcus aureus between mothers and infants in an African setting, Clinical Microbiology and Infection, 2013 (epub ahead of print)
7310	t355	ST152	R	p	nose	neg	Schaumburg et al, Transmission of Staphylococcus aureus between mothers and infants in an African setting, Clinical Microbiology and Infection, 2013 (epub ahead of print)
7311	t084	ST15	R	p	nose	neg	Schaumburg et al, Transmission of Staphylococcus aureus between mothers and infants in an African setting, Clinical Microbiology and Infection, 2013 (epub ahead of print)
7311	t355	ST152	R	p	nose	neg	Schaumburg et al, Transmission of Staphylococcus aureus between mothers and infants in an African setting, Clinical Microbiology and Infection, 2013 (epub ahead of print)
7312	t084	ST15	R	p	nose	neg	Schaumburg et al, Transmission of Staphylococcus aureus between mothers and infants in an African setting, Clinical Microbiology and Infection, 2013 (epub ahead of print)
7314	t355	ST152	R	p	nose	neg	Schaumburg et al, Transmission of Staphylococcus aureus between mothers and infants in an African setting, Clinical Microbiology and Infection, 2013 (epub ahead of print)
7315	t311	ST5	S	n	nose	neg	Schaumburg et al, Transmission of Staphylococcus aureus between mothers and infants in an African setting, Clinical Microbiology and Infection, 2013 (epub ahead of print)
7317	t8475	ST30	S	n	nose	neg	Schaumburg et al, Transmission of Staphylococcus aureus between mothers and infants in an African setting, Clinical Microbiology and Infection, 2013 (epub ahead of print)
7321	t8858	ST508	S	n	nose	neg	Schaumburg et al, Transmission of Staphylococcus aureus between mothers and infants in an African setting, Clinical Microbiology and Infection, 2013 (epub ahead of print)
7322	t8859	ST30	S	n	nose	neg	Schaumburg et al, Transmission of Staphylococcus aureus between mothers and infants in an African setting, Clinical Microbiology and Infection, 2013 (epub ahead of print)
7323	t355	ST152	R	p	nose	neg	Schaumburg et al, Transmission of Staphylococcus aureus between mothers and infants in an African setting, Clinical Microbiology and Infection, 2013 (epub ahead of print)
7325	t10436	ST2617	S	n	nose	neg	Schaumburg et al, Transmission of Staphylococcus aureus between mothers and infants in an African setting, Clinical Microbiology and Infection, 2013 (epub ahead of print)
7332	t084	ST15	S	p	nose	neg	Schaumburg et al, Transmission of Staphylococcus aureus between mothers and infants in an African setting, Clinical Microbiology and Infection, 2013 (epub ahead of print)
7332	t355	ST152	R	p	nose	neg	Schaumburg et al, Transmission of Staphylococcus aureus between mothers and infants in an African setting, Clinical Microbiology and Infection, 2013 (epub ahead of print)
7337	t319	ST5	R	n	nose	neg	Schaumburg et al, Transmission of Staphylococcus aureus between mothers and infants in an African setting, Clinical Microbiology and Infection, 2013 (epub ahead of print)
7343	t355	ST152	S	p	nose	neg	Schaumburg et al, Transmission of Staphylococcus aureus between mothers and infants in an African setting, Clinical Microbiology and Infection, 2013 (epub ahead of print)
7344	t062	ST5	R	n	nose	neg	Schaumburg et al, Transmission of Staphylococcus aureus between mothers and infants in an African setting, Clinical Microbiology and Infection, 2013 (epub ahead of print)
7347	t1931	ST1	S	p	nose	neg	Schaumburg et al, Transmission of Staphylococcus aureus between mothers and infants in an African setting, Clinical Microbiology and Infection, 2013 (epub ahead of print)
7347	t10692	ST508	S	n	nose	neg	Schaumburg et al, Transmission of Staphylococcus aureus between mothers and infants in an African setting, Clinical Microbiology and Infection, 2013 (epub ahead of print)
7348	t1510	ST508	S	n	nose	neg	Schaumburg et al, Transmission of Staphylococcus aureus between mothers and infants in an African setting, Clinical Microbiology and Infection, 2013 (epub ahead of print)
7352	t084	ST15	R	p	nose	neg	Schaumburg et al, Transmission of Staphylococcus aureus between mothers and infants in an African setting, Clinical Microbiology and Infection, 2013 (epub ahead of print)
7361	t10988	ST2492	S	n	nose	neg	Schaumburg et al, Transmission of Staphylococcus aureus between mothers and infants in an African setting, Clinical Microbiology and Infection, 2013 (epub ahead of print)
7362	t084	ST15	R	p	nose	neg	Schaumburg et al, Transmission of Staphylococcus aureus between mothers and infants in an African setting, Clinical Microbiology and Infection, 2013 (epub ahead of print)
7369	t314	ST121	S	p	nose	neg	Schaumburg et al, Transmission of Staphylococcus aureus between mothers and infants in an African setting, Clinical Microbiology and Infection, 2013 (epub ahead of print)
7426	t355	ST152	R	p	nose	neg	Schaumburg et al, Transmission of Staphylococcus aureus between mothers and infants in an African setting, Clinical Microbiology and Infection, 2013 (epub ahead of print)
7429	t084	ST15	R	p	nose	neg	Schaumburg et al, Transmission of Staphylococcus aureus between mothers and infants in an African setting, Clinical Microbiology and Infection, 2013 (epub ahead of print)
7430	t1476	ST8	R	p	nose	neg	Schaumburg et al, Transmission of Staphylococcus aureus between mothers and infants in an African setting, Clinical Microbiology and Infection, 2013 (epub ahead of print)
7435	t355	ST152	S	p	nose	neg	Schaumburg et al, Transmission of Staphylococcus aureus between mothers and infants in an African setting, Clinical Microbiology and Infection, 2013 (epub ahead of print)
7437	t112	ST8	S	p	nose	neg	Schaumburg et al, Transmission of Staphylococcus aureus between mothers and infants in an African setting, Clinical Microbiology and Infection, 2013 (epub ahead of print)
7439	t084	ST15	R	n	nose	neg	Schaumburg et al, Transmission of Staphylococcus aureus between mothers and infants in an African setting, Clinical Microbiology and Infection, 2013 (epub ahead of print)
7442	t4976	ST45	S	n	nose	neg	Schaumburg et al, Transmission of Staphylococcus aureus between mothers and infants in an African setting, Clinical Microbiology and Infection, 2013 (epub ahead of print)
7443	t258	ST2618	S	n	nose	neg	Schaumburg et al, Transmission of Staphylococcus aureus between mothers and infants in an African setting, Clinical Microbiology and Infection, 2013 (epub ahead of print)
7443	t311	ST5	R	n	nose	neg	Schaumburg et al, Transmission of Staphylococcus aureus between mothers and infants in an African setting, Clinical Microbiology and Infection, 2013 (epub ahead of print)
7444	t1476	ST8	S	n	nose	neg	Schaumburg et al, Transmission of Staphylococcus aureus between mothers and infants in an African setting, Clinical Microbiology and Infection, 2013 (epub ahead of print)
7445	t355	ST152	S	p	nose	neg	Schaumburg et al, Transmission of Staphylococcus aureus between mothers and infants in an African setting, Clinical Microbiology and Infection, 2013 (epub ahead of print)
7446	t355	ST152	R	p	nose	neg	Schaumburg et al, Transmission of Staphylococcus aureus between mothers and infants in an African setting, Clinical Microbiology and Infection, 2013 (epub ahead of print)
7448	t1931	ST1	S	p	nose	neg	Schaumburg et al, Transmission of Staphylococcus aureus between mothers and infants in an African setting, Clinical Microbiology and Infection, 2013 (epub ahead of print)
7449	t084	ST15	R	p	nose	neg	Schaumburg et al, Transmission of Staphylococcus aureus between mothers and infants in an African setting, Clinical Microbiology and Infection, 2013 (epub ahead of print)
7452	t856	ST5	S	n	nose	neg	Schaumburg et al, Transmission of Staphylococcus aureus between mothers and infants in an African setting, Clinical Microbiology and Infection, 2013 (epub ahead of print)
7454	t021	ST30	S	p	nose	neg	Schaumburg et al, Transmission of Staphylococcus aureus between mothers and infants in an African setting, Clinical Microbiology and Infection, 2013 (epub ahead of print)
7457	t355	ST152	S	p	nose	neg	Schaumburg et al, Transmission of Staphylococcus aureus between mothers and infants in an African setting, Clinical Microbiology and Infection, 2013 (epub ahead of print)
7458	t355	ST152	R	p	nose	neg	Schaumburg et al, Transmission of Staphylococcus aureus between mothers and infants in an African setting, Clinical Microbiology and Infection, 2013 (epub ahead of print)
7463	t084	ST15	R	p	nose	neg	Schaumburg et al, Transmission of Staphylococcus aureus between mothers and infants in an African setting, Clinical Microbiology and Infection, 2013 (epub ahead of print)
7463	t279	ST15	R	p	nose	neg	Schaumburg et al, Transmission of Staphylococcus aureus between mothers and infants in an African setting, Clinical Microbiology and Infection, 2013 (epub ahead of print)
7464	t355	ST152	S	p	nose	neg	Schaumburg et al, Transmission of Staphylococcus aureus between mothers and infants in an African setting, Clinical Microbiology and Infection, 2013 (epub ahead of print)
7467	t084	ST15	R	p	nose	neg	Schaumburg et al, Transmission of Staphylococcus aureus between mothers and infants in an African setting, Clinical Microbiology and Infection, 2013 (epub ahead of print)
7483	t008	ST94	S	n	nose	neg	Schaumburg et al, Transmission of Staphylococcus aureus between mothers and infants in an African setting, Clinical Microbiology and Infection, 2013 (epub ahead of print)
7484	t355	ST152	S	p	nose	neg	Schaumburg et al, Transmission of Staphylococcus aureus between mothers and infants in an African setting, Clinical Microbiology and Infection, 2013 (epub ahead of print)
7491	t2723	ST88	S	n	nose	neg	Schaumburg et al, Transmission of Staphylococcus aureus between mothers and infants in an African setting, Clinical Microbiology and Infection, 2013 (epub ahead of print)
7495	t1476	ST8	S	n	nose	neg	Schaumburg et al, Transmission of Staphylococcus aureus between mothers and infants in an African setting, Clinical Microbiology and Infection, 2013 (epub ahead of print)
7497	t4576	ST2498	S	n	nose	neg	Schaumburg et al, Transmission of Staphylococcus aureus between mothers and infants in an African setting, Clinical Microbiology and Infection, 2013 (epub ahead of print)
7905	t355	ST152	S	p	nose	neg	Schaumburg et al, Transmission of Staphylococcus aureus between mothers and infants in an African setting, Clinical Microbiology and Infection, 2013 (epub ahead of print)
2109	t084	ST15	R	p	nose	neg	Schaumburg et al, Transmission of Staphylococcus aureus between mothers and infants in an African setting, Clinical Microbiology and Infection, 2013 (epub ahead of print)
2159	t355	ST152	R	p	nose	neg	Schaumburg et al, Transmission of Staphylococcus aureus between mothers and infants in an African setting, Clinical Microbiology and Infection, 2013 (epub ahead of print)
2146	t121	ST8	S	p	nose and mamille	neg	Schaumburg et al, Transmission of Staphylococcus aureus between mothers and infants in an African setting, Clinical Microbiology and Infection, 2013 (epub ahead of print)
2186	t084	ST15	R	p	nose and mamille	neg	Schaumburg et al, Transmission of Staphylococcus aureus between mothers and infants in an African setting, Clinical Microbiology and Infection, 2013 (epub ahead of print)
2238	t861	ST508	S	n	nose and mamille	neg	Schaumburg et al, Transmission of Staphylococcus aureus between mothers and infants in an African setting, Clinical Microbiology and Infection, 2013 (epub ahead of print)
2289	t1476	ST8	R	n	nose and mamille	neg	Schaumburg et al, Transmission of Staphylococcus aureus between mothers and infants in an African setting, Clinical Microbiology and Infection, 2013 (epub ahead of print)
2361	t056	ST121	S	n	nose and mamille	neg	Schaumburg et al, Transmission of Staphylococcus aureus between mothers and infants in an African setting, Clinical Microbiology and Infection, 2013 (epub ahead of print)
2381	t4576	ST2498	S	n	nose and mamille	neg	Schaumburg et al, Transmission of Staphylococcus aureus between mothers and infants in an African setting, Clinical Microbiology and Infection, 2013 (epub ahead of print)
2495.2	t279	ST15	R	p	nose and mamille	neg	Schaumburg et al, Transmission of Staphylococcus aureus between mothers and infants in an African setting, Clinical Microbiology and Infection, 2013 (epub ahead of print)
3132	t084	ST15	R	p	nose and mamille	neg	Schaumburg et al, Transmission of Staphylococcus aureus between mothers and infants in an African setting, Clinical Microbiology and Infection, 2013 (epub ahead of print)
7097	t346	ST2434	S	n	nose and throat	neg	Schaumburg et al, Transmission of Staphylococcus aureus between mothers and infants in an African setting, Clinical Microbiology and Infection, 2013 (epub ahead of print)
7136	t1848	ST30	S	n	nose and throat	neg	Schaumburg et al, Transmission of Staphylococcus aureus between mothers and infants in an African setting, Clinical Microbiology and Infection, 2013 (epub ahead of print)
7145	t084	ST15	R	p	nose and throat	neg	Schaumburg et al, Transmission of Staphylococcus aureus between mothers and infants in an African setting, Clinical Microbiology and Infection, 2013 (epub ahead of print)
7179	t355	ST152	S	p	nose and throat	neg	Schaumburg et al, Transmission of Staphylococcus aureus between mothers and infants in an African setting, Clinical Microbiology and Infection, 2013 (epub ahead of print)
7180	t355	ST152	S	p	nose and throat	neg	Schaumburg et al, Transmission of Staphylococcus aureus between mothers and infants in an African setting, Clinical Microbiology and Infection, 2013 (epub ahead of print)
7181	t279	ST15	R	p	nose and throat	neg	Schaumburg et al, Transmission of Staphylococcus aureus between mothers and infants in an African setting, Clinical Microbiology and Infection, 2013 (epub ahead of print)
7188	t084	ST15	R	p	nose and throat	neg	Schaumburg et al, Transmission of Staphylococcus aureus between mothers and infants in an African setting, Clinical Microbiology and Infection, 2013 (epub ahead of print)
7202	t084	ST15	R	n	nose and throat	neg	Schaumburg et al, Transmission of Staphylococcus aureus between mothers and infants in an African setting, Clinical Microbiology and Infection, 2013 (epub ahead of print)
7211	t1476	ST8	R	n	nose and throat	neg	Schaumburg et al, Transmission of Staphylococcus aureus between mothers and infants in an African setting, Clinical Microbiology and Infection, 2013 (epub ahead of print)
7246	t311	ST5	S	p	nose and throat	neg	Schaumburg et al, Transmission of Staphylococcus aureus between mothers and infants in an African setting, Clinical Microbiology and Infection, 2013 (epub ahead of print)
7271	t084	ST15	R	p	nose and throat	neg	Schaumburg et al, Transmission of Staphylococcus aureus between mothers and infants in an African setting, Clinical Microbiology and Infection, 2013 (epub ahead of print)
7283	t084	ST15	R	p	nose and throat	neg	Schaumburg et al, Transmission of Staphylococcus aureus between mothers and infants in an African setting, Clinical Microbiology and Infection, 2013 (epub ahead of print)
7285	t940	ST121	S	n	nose and throat	neg	Schaumburg et al, Transmission of Staphylococcus aureus between mothers and infants in an African setting, Clinical Microbiology and Infection, 2013 (epub ahead of print)
7302	t4679	ST101	S	n	nose and throat	neg	Schaumburg et al, Transmission of Staphylococcus aureus between mothers and infants in an African setting, Clinical Microbiology and Infection, 2013 (epub ahead of print)
7309	t056	ST121	S	n	nose and throat	neg	Schaumburg et al, Transmission of Staphylococcus aureus between mothers and infants in an African setting, Clinical Microbiology and Infection, 2013 (epub ahead of print)
7327	t1931	ST1	S	p	nose and throat	neg	Schaumburg et al, Transmission of Staphylococcus aureus between mothers and infants in an African setting, Clinical Microbiology and Infection, 2013 (epub ahead of print)
7331	t056	ST121	S	n	nose and throat	neg	Schaumburg et al, Transmission of Staphylococcus aureus between mothers and infants in an African setting, Clinical Microbiology and Infection, 2013 (epub ahead of print)
7351	t4679	ST101	S	n	nose and throat	neg	Schaumburg et al, Transmission of Staphylococcus aureus between mothers and infants in an African setting, Clinical Microbiology and Infection, 2013 (epub ahead of print)
7440	t148	ST72	S	n	nose and throat	neg	Schaumburg et al, Transmission of Staphylococcus aureus between mothers and infants in an African setting, Clinical Microbiology and Infection, 2013 (epub ahead of print)
7452	t653	ST5	S	n	nose and throat	neg	Schaumburg et al, Transmission of Staphylococcus aureus between mothers and infants in an African setting, Clinical Microbiology and Infection, 2013 (epub ahead of print)
7495	t5987	ST5	R	n	nose and throat	neg	Schaumburg et al, Transmission of Staphylococcus aureus between mothers and infants in an African setting, Clinical Microbiology and Infection, 2013 (epub ahead of print)
7101	t2398	ST2502	S	n	throat	neg	Schaumburg et al, Transmission of Staphylococcus aureus between mothers and infants in an African setting, Clinical Microbiology and Infection, 2013 (epub ahead of print)
7112	t084	ST15	R	n	throat	neg	Schaumburg et al, Transmission of Staphylococcus aureus between mothers and infants in an African setting, Clinical Microbiology and Infection, 2013 (epub ahead of print)
7122	t279	ST15	R	p	throat	neg	Schaumburg et al, Transmission of Staphylococcus aureus between mothers and infants in an African setting, Clinical Microbiology and Infection, 2013 (epub ahead of print)
7123	t148	ST72	S	n	throat	neg	Schaumburg et al, Transmission of Staphylococcus aureus between mothers and infants in an African setting, Clinical Microbiology and Infection, 2013 (epub ahead of print)
7162	t084	ST15	R	p	throat	neg	Schaumburg et al, Transmission of Staphylococcus aureus between mothers and infants in an African setting, Clinical Microbiology and Infection, 2013 (epub ahead of print)
7164	t2771	ST508	R	p	throat	neg	Schaumburg et al, Transmission of Staphylococcus aureus between mothers and infants in an African setting, Clinical Microbiology and Infection, 2013 (epub ahead of print)
7178	t346	ST2434	R	p	throat	neg	Schaumburg et al, Transmission of Staphylococcus aureus between mothers and infants in an African setting, Clinical Microbiology and Infection, 2013 (epub ahead of print)
7190	t084	ST15	R	p	throat	neg	Schaumburg et al, Transmission of Staphylococcus aureus between mothers and infants in an African setting, Clinical Microbiology and Infection, 2013 (epub ahead of print)
7193	t084	ST15	R	p	throat	neg	Schaumburg et al, Transmission of Staphylococcus aureus between mothers and infants in an African setting, Clinical Microbiology and Infection, 2013 (epub ahead of print)
7201	t4679	ST101	S	n	throat	neg	Schaumburg et al, Transmission of Staphylococcus aureus between mothers and infants in an African setting, Clinical Microbiology and Infection, 2013 (epub ahead of print)
7202	t355	ST152	R	p	throat	neg	Schaumburg et al, Transmission of Staphylococcus aureus between mothers and infants in an African setting, Clinical Microbiology and Infection, 2013 (epub ahead of print)
7218	t355	ST152	R	p	throat	neg	Schaumburg et al, Transmission of Staphylococcus aureus between mothers and infants in an African setting, Clinical Microbiology and Infection, 2013 (epub ahead of print)
7221	t1476	ST8	R	n	throat	neg	Schaumburg et al, Transmission of Staphylococcus aureus between mothers and infants in an African setting, Clinical Microbiology and Infection, 2013 (epub ahead of print)
7268	t002	ST5	S	n	throat	neg	Schaumburg et al, Transmission of Staphylococcus aureus between mothers and infants in an African setting, Clinical Microbiology and Infection, 2013 (epub ahead of print)
7269	t360	ST15	R	p	throat	neg	Schaumburg et al, Transmission of Staphylococcus aureus between mothers and infants in an African setting, Clinical Microbiology and Infection, 2013 (epub ahead of print)
7272	t8476	ST1	S	p	throat	neg	Schaumburg et al, Transmission of Staphylococcus aureus between mothers and infants in an African setting, Clinical Microbiology and Infection, 2013 (epub ahead of print)
7285	t084	ST15	R	n	throat	neg	Schaumburg et al, Transmission of Staphylococcus aureus between mothers and infants in an African setting, Clinical Microbiology and Infection, 2013 (epub ahead of print)
7292	t8475	ST30	S	n	throat	neg	Schaumburg et al, Transmission of Staphylococcus aureus between mothers and infants in an African setting, Clinical Microbiology and Infection, 2013 (epub ahead of print)
7315	t5987	ST5	R	n	throat	neg	Schaumburg et al, Transmission of Staphylococcus aureus between mothers and infants in an African setting, Clinical Microbiology and Infection, 2013 (epub ahead of print)
7325	t1931	ST1	S	n	throat	neg	Schaumburg et al, Transmission of Staphylococcus aureus between mothers and infants in an African setting, Clinical Microbiology and Infection, 2013 (epub ahead of print)
7341	t008	ST94	S	n	throat	neg	Schaumburg et al, Transmission of Staphylococcus aureus between mothers and infants in an African setting, Clinical Microbiology and Infection, 2013 (epub ahead of print)
7344	t8860	ST45	S	n	throat	neg	Schaumburg et al, Transmission of Staphylococcus aureus between mothers and infants in an African setting, Clinical Microbiology and Infection, 2013 (epub ahead of print)
7345	t311	ST5	S	n	throat	neg	Schaumburg et al, Transmission of Staphylococcus aureus between mothers and infants in an African setting, Clinical Microbiology and Infection, 2013 (epub ahead of print)
7362	t355	ST152	R	p	throat	neg	Schaumburg et al, Transmission of Staphylococcus aureus between mothers and infants in an African setting, Clinical Microbiology and Infection, 2013 (epub ahead of print)
7378	t084	ST15	R	p	throat	neg	Schaumburg et al, Transmission of Staphylococcus aureus between mothers and infants in an African setting, Clinical Microbiology and Infection, 2013 (epub ahead of print)
7423	t084	ST15	R	p	throat	neg	Schaumburg et al, Transmission of Staphylococcus aureus between mothers and infants in an African setting, Clinical Microbiology and Infection, 2013 (epub ahead of print)
202	t084	ST15	R	n	nose	neg	Schaumburg et al, Carriage of encapsulated bacteria in Gabonese children with sickle cell anaemia, 2013 Mar;19(3):235-41
203	t4776	ST2337	S	n	nose	neg	Schaumburg et al, Carriage of encapsulated bacteria in Gabonese children with sickle cell anaemia, 2013 Mar;19(3):235-41
206	t279	ST15	R	p	nose	neg	Schaumburg et al, Carriage of encapsulated bacteria in Gabonese children with sickle cell anaemia, 2013 Mar;19(3):235-41
211	t4976	ST45	S	n	nose	neg	Schaumburg et al, Carriage of encapsulated bacteria in Gabonese children with sickle cell anaemia, 2013 Mar;19(3):235-41
215	t084	ST15	R	p	nose	neg	Schaumburg et al, Carriage of encapsulated bacteria in Gabonese children with sickle cell anaemia, 2013 Mar;19(3):235-41
217	t355	ST152	R	p	nose	neg	Schaumburg et al, Carriage of encapsulated bacteria in Gabonese children with sickle cell anaemia, 2013 Mar;19(3):235-41
218	t084	ST15	R	p	nose	neg	Schaumburg et al, Carriage of encapsulated bacteria in Gabonese children with sickle cell anaemia, 2013 Mar;19(3):235-41
219	t084	ST15	R	p	nose	neg	Schaumburg et al, Carriage of encapsulated bacteria in Gabonese children with sickle cell anaemia, 2013 Mar;19(3):235-41
220	t2784	ST508	S	n	nose	neg	Schaumburg et al, Carriage of encapsulated bacteria in Gabonese children with sickle cell anaemia, 2013 Mar;19(3):235-41
226	t267	ST97	S	n	nose	neg	Schaumburg et al, Carriage of encapsulated bacteria in Gabonese children with sickle cell anaemia, 2013 Mar;19(3):235-41
229	t084	ST15	R	p	nose	neg	Schaumburg et al, Carriage of encapsulated bacteria in Gabonese children with sickle cell anaemia, 2013 Mar;19(3):235-41
230	t230	ST15	R	p	nose	neg	Schaumburg et al, Carriage of encapsulated bacteria in Gabonese children with sickle cell anaemia, 2013 Mar;19(3):235-41
231	t002	ST5	S	n	nose	neg	Schaumburg et al, Carriage of encapsulated bacteria in Gabonese children with sickle cell anaemia, 2013 Mar;19(3):235-41
235	t1458	ST707	S	n	nose	neg	Schaumburg et al, Carriage of encapsulated bacteria in Gabonese children with sickle cell anaemia, 2013 Mar;19(3):235-41
238	t084	ST15	R	p	nose	neg	Schaumburg et al, Carriage of encapsulated bacteria in Gabonese children with sickle cell anaemia, 2013 Mar;19(3):235-41
240	t319	ST5	R	n	nose	neg	Schaumburg et al, Carriage of encapsulated bacteria in Gabonese children with sickle cell anaemia, 2013 Mar;19(3):235-41
240	t6637	ST573	S	n	nose	neg	Schaumburg et al, Carriage of encapsulated bacteria in Gabonese children with sickle cell anaemia, 2013 Mar;19(3):235-41
242	t002	ST5	S	n	nose	neg	Schaumburg et al, Carriage of encapsulated bacteria in Gabonese children with sickle cell anaemia, 2013 Mar;19(3):235-41
245	t148	ST72	S	n	nose	neg	Schaumburg et al, Carriage of encapsulated bacteria in Gabonese children with sickle cell anaemia, 2013 Mar;19(3):235-41
247	t6618	ST6	S	n	nose	neg	Schaumburg et al, Carriage of encapsulated bacteria in Gabonese children with sickle cell anaemia, 2013 Mar;19(3):235-41
251	t355	ST152	S	p	nose	neg	Schaumburg et al, Carriage of encapsulated bacteria in Gabonese children with sickle cell anaemia, 2013 Mar;19(3):235-41
253	t635	ST508	S	n	nose	neg	Schaumburg et al, Carriage of encapsulated bacteria in Gabonese children with sickle cell anaemia, 2013 Mar;19(3):235-41
262	t6694	ST2338	S	p	nose	neg	Schaumburg et al, Carriage of encapsulated bacteria in Gabonese children with sickle cell anaemia, 2013 Mar;19(3):235-41
264	t3662	ST25	R	p	nose	neg	Schaumburg et al, Carriage of encapsulated bacteria in Gabonese children with sickle cell anaemia, 2013 Mar;19(3):235-41
267	t939	ST45	S	n	nose	neg	Schaumburg et al, Carriage of encapsulated bacteria in Gabonese children with sickle cell anaemia, 2013 Mar;19(3):235-41
270	t1096	ST152	R	p	nose	neg	Schaumburg et al, Carriage of encapsulated bacteria in Gabonese children with sickle cell anaemia, 2013 Mar;19(3):235-41
272	t084	ST15	R	p	nose	neg	Schaumburg et al, Carriage of encapsulated bacteria in Gabonese children with sickle cell anaemia, 2013 Mar;19(3):235-41
307	t6242	ST1745	S	n	nose	neg	Schaumburg et al, Carriage of encapsulated bacteria in Gabonese children with sickle cell anaemia, 2013 Mar;19(3):235-41
308	t6550	ST508	S	n	nose	neg	Schaumburg et al, Carriage of encapsulated bacteria in Gabonese children with sickle cell anaemia, 2013 Mar;19(3):235-41
313	t6551	ST508	S	n	nose	neg	Schaumburg et al, Carriage of encapsulated bacteria in Gabonese children with sickle cell anaemia, 2013 Mar;19(3):235-41
314	t6552	ST45	S	n	nose	neg	Schaumburg et al, Carriage of encapsulated bacteria in Gabonese children with sickle cell anaemia, 2013 Mar;19(3):235-41
319	t645	ST120	S	p	nose	neg	Schaumburg et al, Carriage of encapsulated bacteria in Gabonese children with sickle cell anaemia, 2013 Mar;19(3):235-41
324	t084	ST15	R	p	nose	neg	Schaumburg et al, Carriage of encapsulated bacteria in Gabonese children with sickle cell anaemia, 2013 Mar;19(3):235-41
331	t355	ST152	S	p	nose	neg	Schaumburg et al, Carriage of encapsulated bacteria in Gabonese children with sickle cell anaemia, 2013 Mar;19(3):235-41
335	t084	ST15	R	p	nose	neg	Schaumburg et al, Carriage of encapsulated bacteria in Gabonese children with sickle cell anaemia, 2013 Mar;19(3):235-41
340	t6619	ST45	S	n	nose	neg	Schaumburg et al, Carriage of encapsulated bacteria in Gabonese children with sickle cell anaemia, 2013 Mar;19(3):235-41
341	t084	ST15	R	p	nose	neg	Schaumburg et al, Carriage of encapsulated bacteria in Gabonese children with sickle cell anaemia, 2013 Mar;19(3):235-41
348	t355	ST152	S	p	nose	neg	Schaumburg et al, Carriage of encapsulated bacteria in Gabonese children with sickle cell anaemia, 2013 Mar;19(3):235-41
349	t084	ST15	R	n	nose	neg	Schaumburg et al, Carriage of encapsulated bacteria in Gabonese children with sickle cell anaemia, 2013 Mar;19(3):235-41
351	t355	ST152	S	p	nose	neg	Schaumburg et al, Carriage of encapsulated bacteria in Gabonese children with sickle cell anaemia, 2013 Mar;19(3):235-41
352	t5575	ST508	S	n	nose	neg	Schaumburg et al, Carriage of encapsulated bacteria in Gabonese children with sickle cell anaemia, 2013 Mar;19(3):235-41
354	t3202	ST88	R	n	nose	neg	Schaumburg et al, Carriage of encapsulated bacteria in Gabonese children with sickle cell anaemia, 2013 Mar;19(3):235-41
357	t314	ST1746	S	p	nose	neg	Schaumburg et al, Carriage of encapsulated bacteria in Gabonese children with sickle cell anaemia, 2013 Mar;19(3):235-41
359	t1131	ST6	S	n	nose	neg	Schaumburg et al, Carriage of encapsulated bacteria in Gabonese children with sickle cell anaemia, 2013 Mar;19(3):235-41
361	t939	ST45	S	n	nose	neg	Schaumburg et al, Carriage of encapsulated bacteria in Gabonese children with sickle cell anaemia, 2013 Mar;19(3):235-41
365	t311	ST5	R	n	nose	neg	Schaumburg et al, Carriage of encapsulated bacteria in Gabonese children with sickle cell anaemia, 2013 Mar;19(3):235-41
372	t084	ST15	R	p	nose	neg	Schaumburg et al, Carriage of encapsulated bacteria in Gabonese children with sickle cell anaemia, 2013 Mar;19(3):235-41
373	t940	ST1746	S	p	nose	neg	Schaumburg et al, Carriage of encapsulated bacteria in Gabonese children with sickle cell anaemia, 2013 Mar;19(3):235-41
239 A	t062	ST5	R	p	nose	neg	Schaumburg et al, Carriage of encapsulated bacteria in Gabonese children with sickle cell anaemia, 2013 Mar;19(3):235-41
239 B	t084	ST15	R	p	nose	neg	Schaumburg et al, Carriage of encapsulated bacteria in Gabonese children with sickle cell anaemia, 2013 Mar;19(3):235-41
268 A	t311	ST5	S	n	nose	neg	Schaumburg et al, Carriage of encapsulated bacteria in Gabonese children with sickle cell anaemia, 2013 Mar;19(3):235-41
268 B	t148	ST72	S	n	nose	neg	Schaumburg et al, Carriage of encapsulated bacteria in Gabonese children with sickle cell anaemia, 2013 Mar;19(3):235-41
216	t2121	ST5	S	n	nose and throat	neg	Schaumburg et al, Carriage of encapsulated bacteria in Gabonese children with sickle cell anaemia, 2013 Mar;19(3):235-41
248	t355	ST152	S	p	nose and throat	neg	Schaumburg et al, Carriage of encapsulated bacteria in Gabonese children with sickle cell anaemia, 2013 Mar;19(3):235-41
249	t159	ST121	R	p	nose and throat	neg	Schaumburg et al, Carriage of encapsulated bacteria in Gabonese children with sickle cell anaemia, 2013 Mar;19(3):235-41
316	t311	ST5	S	p	nose and throat	neg	Schaumburg et al, Carriage of encapsulated bacteria in Gabonese children with sickle cell anaemia, 2013 Mar;19(3):235-41
360	t056	ST101	S	n	nose and throat	neg	Schaumburg et al, Carriage of encapsulated bacteria in Gabonese children with sickle cell anaemia, 2013 Mar;19(3):235-41
224	t084	ST15	R	p	throat	neg	Schaumburg et al, Carriage of encapsulated bacteria in Gabonese children with sickle cell anaemia, 2013 Mar;19(3):235-41
232	t232	ST5	R	n	throat	neg	Schaumburg et al, Carriage of encapsulated bacteria in Gabonese children with sickle cell anaemia, 2013 Mar;19(3):235-41
234	t346	ST15	R	p	throat	neg	Schaumburg et al, Carriage of encapsulated bacteria in Gabonese children with sickle cell anaemia, 2013 Mar;19(3):235-41
246	t319	ST5	R	n	throat	neg	Schaumburg et al, Carriage of encapsulated bacteria in Gabonese children with sickle cell anaemia, 2013 Mar;19(3):235-41
252	t189	ST188	S	n	throat	neg	Schaumburg et al, Carriage of encapsulated bacteria in Gabonese children with sickle cell anaemia, 2013 Mar;19(3):235-41
254	t6708	ST101	S	n	throat	neg	Schaumburg et al, Carriage of encapsulated bacteria in Gabonese children with sickle cell anaemia, 2013 Mar;19(3):235-41
258	t148	ST72	S	n	throat	neg	Schaumburg et al, Carriage of encapsulated bacteria in Gabonese children with sickle cell anaemia, 2013 Mar;19(3):235-41
259	t084	ST15	R	n	throat	neg	Schaumburg et al, Carriage of encapsulated bacteria in Gabonese children with sickle cell anaemia, 2013 Mar;19(3):235-41
261	t774	ST15	R	n	throat	neg	Schaumburg et al, Carriage of encapsulated bacteria in Gabonese children with sickle cell anaemia, 2013 Mar;19(3):235-41
271	t1931	ST1	S	p	throat	neg	Schaumburg et al, Carriage of encapsulated bacteria in Gabonese children with sickle cell anaemia, 2013 Mar;19(3):235-41
274	t2723	ST88	S	n	throat	neg	Schaumburg et al, Carriage of encapsulated bacteria in Gabonese children with sickle cell anaemia, 2013 Mar;19(3):235-41
307	t6553	ST2349	S	n	throat	neg	Schaumburg et al, Carriage of encapsulated bacteria in Gabonese children with sickle cell anaemia, 2013 Mar;19(3):235-41
346	t1458	ST707	R	p	throat	neg	Schaumburg et al, Carriage of encapsulated bacteria in Gabonese children with sickle cell anaemia, 2013 Mar;19(3):235-41
354	t4679	ST101	S	n	throat	neg	Schaumburg et al, Carriage of encapsulated bacteria in Gabonese children with sickle cell anaemia, 2013 Mar;19(3):235-41
370	t084	ST15	R	p	throat	neg	Schaumburg et al, Carriage of encapsulated bacteria in Gabonese children with sickle cell anaemia, 2013 Mar;19(3):235-41
